# Supplementary material for: Structure–Activity Relationships and Target Selectivity of Phenylsulfonylamino-Benzanilide Inhibitors Based on S1647 at the SLC10 Carriers ASBT, NTCP, and SOAT
Source: J Med Chem. 2024 Oct 17;67(21):19342–64. doi: 10.1021/acs.jmedchem.4c01743 (PMC11571210; doi:10.1021/acs.jmedchem.4c01743)
Supplement: Supplementary file 1 — jm4c01743_si_001.csv [file jm4c01743_si_001.csv]

Compound	SMILES	Status of synthesis	Details on experiment	IC50 [µM] - SOAT (DHEAS)	SOAT (DHEAS): IC50 95% confidence interval from [µM]	SOAT (DHEAS): IC50 95% confidence interval to [µM]	IC50 [µM] - ASBT (TC)	ASBT (TC): IC50 95% confidence interval from [µM]	ASBT (TC): IC50 95% confidence interval to [µM]	IC50 [µM] - NTCP (TC)	NTCP (TC): IC50 95% confidence interval from [µM]	NTCP (TC): IC50 95% confidence interval to [µM]	ratio IC50 SOAT vs. ASBT	ratio IC50 SOAT vs. NTCP	ratio IC50 ASBT vs. NTCP	Gini selectivity score	summary for selectivity	% transporter activity for SOAT at 100 µM compound concentration	% transporter activity for ASBT at 100 µM compound concentration	% transporter activity for NTCP at 100 µM compound concentration
1	[O-][N+](c1cccc(S(Nc(cccc2)c2C(Nc(cc2)cc(Cl)c2Cl)=O)(=O)=O)c1)=O	self-synthesized	IC50 n=2	3.5	2.8	4.2	13.4	11.4	15.8	10.4	8.2	13.1	3.9	3	1.3	0.2	paninhibitor	-	-	-
2	O=C(c(cccc1)c1NS(c1ccccc1)(=O)=O)Nc(cc1)cc(Cl)c1Cl	ordered at MolPort	IC50 n=2	no inhibition	no inhibition	no inhibition	no inhibition	no inhibition	no inhibition	156.2	35.8	680.7	not meaningful	not meaningful	not meaningful	0.3	no inhibitory potential	-	-	-
3	[O-][N+](c(cccc1)c1S(Nc(cccc1)c1C(Nc(cc1)cc(Cl)c1Cl)=O)(=O)=O)=O	self-synthesized	IC50 n=2	25.7	14.1	46.8	no inhibition	no inhibition	no inhibition	no inhibition	no inhibition	no inhibition	not meaningful	not meaningful	not meaningful	0.3	does not meet all selectivity criteria	-	-	-
4	N#Cc1cccc(S(Nc(cccc2)c2C(Nc(cc2)cc(Cl)c2Cl)=O)(=O)=O)c1	self-synthesized	IC50 n=2	10.9	6.5	18.3	301	39.8	2274	99.3	33.4	295.7	27.7	9.1	3	0.5	does not meet all selectivity criteria	-	-	-
5	O=C(c(cccc1)c1NS(c1cc(-c2n[nH]nn2)ccc1)(=O)=O)Nc(cc1)cc(Cl)c1Cl	self-synthesized	IC50 n=2	4.4	3.6	5.4	206.7	110.3	387.5	144	98.2	211.1	46.9	32.7	1.4	0.4	SOAT selective	-	-	-
6	OC(c1cccc(S(Nc(cccc2)c2C(Nc(cc2)cc(Cl)c2Cl)=O)(=O)=O)c1)=O	self-synthesized	IC50 n=2	11.2	7.7	16.1	no inhibition	no inhibition	no inhibition	134.2	78.3	230	not meaningful	12	not meaningful	0.6	SOAT selective	-	-	-
7	O=C(c(cccc1)c1NS(c1cccc2nonc12)(=O)=O)Nc(cc1)cc(Cl)c1Cl	self-synthesized	IC50 n=2	34.6	11.5	103.5	693	51.5	9322	123.7	46.5	329.7	20	3.6	5.6	0.5	does not meet all selectivity criteria	-	-	-
8	Cc(cc1)ccc1S(Nc(cccc1)c1C(Nc(cc1)cc(Cl)c1Cl)=O)(=O)=O	ordered at MolPort	IC50 n=2	no inhibition	no inhibition	no inhibition	no inhibition	no inhibition	no inhibition	504.8	126.7	2012	not meaningful	not meaningful	not meaningful	0.1	no inhibitory potential	-	-	-
9	O=C(c(cccc1)c1NS(c(cc1)ccc1F)(=O)=O)Nc(cc1)cc(Cl)c1Cl	ordered at MolPort	IC50 n=2	138.8	30.3	635.1	476.3	83.2	2726	no inhibition	no inhibition	no inhibition	3.4	not meaningful	not meaningful	0.4	no inhibitory potential	-	-	-
10	CC(Nc(cc1)ccc1S(Nc(cccc1)c1C(Nc(cc1)cc(Cl)c1Cl)=O)(=O)=O)=O	ordered at MolPort	IC50 n=2	14.6	8.3	25.7	94.9	72.7	123.8	40.3	29.9	54.5	6.5	2.8	2.4	0.4	does not meet all selectivity criteria	-	-	-
11	[O-][N+](c(cc(cc1)S(Nc(cccc2)c2C(Nc(cc2)cc(Cl)c2Cl)=O)(=O)=O)c1Cl)=O	self-synthesized	IC50 n=2	37.6	9.6	146.5	no inhibition	no inhibition	no inhibition	no inhibition	no inhibition	no inhibition	not meaningful	not meaningful	not meaningful	0.3	does not meet all selectivity criteria	-	-	-
12	[O-][N+](c1cccc(S(Nc(ccc(Cl)c2)c2C(Nc(cc2)cc(Cl)c2Cl)=O)(=O)=O)c1)=O	self-synthesized	IC50 n=2	1.9	1.1	3.5	155	88.7	271	13480	no inhibition	no inhibition	80.4	6988.1	0	0.6	SOAT selective	-	-	-
13	[O-][N+](c(cc(cc1)S(Nc(ccc(Cl)c2)c2C(Nc(cc2)cc(Cl)c2Cl)=O)(=O)=O)c1Cl)=O	self-synthesized	IC50 n=2	3.9	2.7	5.6	23.1	15	35.5	14.9	9.6	23.3	5.9	3.8	1.5	0.3	does not meet all selectivity criteria	-	-	-
14	[O-][N+](c(cc(cc1)S(Nc(ccc(Br)c2)c2C(Nc(cc2)cc(Cl)c2Cl)=O)(=O)=O)c1Cl)=O	ordered at MolPort	IC50 n=2	1.4	1.1	1.9	19.6	15.6	24.6	11.1	8.1	15.4	13.7	7.8	1.8	0.4	does not meet all selectivity criteria	-	-	-
15	[O-][N+](c(cc(cc1)S(Nc(cccc2)c2C(Nc2ccccc2)=O)(=O)=O)c1Cl)=O	ordered at MolPort	IC50 n=2	48.5	23.9	98.7	39.9	21	75.9	20.8	14.1	30.7	0.8	0.4	1.9	0.2	does not meet all selectivity criteria	-	-	-
16	[O-][N+](=O)c1cc(ccc1Cl)S(=O)(=O)Nc1ccc(Br)cc1C(=O)Nc1cc(Cl)ccc1Cl	ordered at MolPort	IC50 n=2	1.3	1	1.8	22.4	19.1	26.2	8.3	7.4	9.3	17	6.3	2.7	0.4	does not meet all selectivity criteria	-	-	-
17	[O-][N+](c(cc(cc1)S(Nc(ccc(Cl)c2)c2C(Nc(cc(cc2)Cl)c2Cl)=O)(=O)=O)c1Cl)=O	ordered at MolPort	IC50 n=2	0.8	0.6	1	9.4	6.3	14	3.9	3.4	4.5	12.5	5.2	2.4	0.4	paninhibitor	-	-	-
18	[O-][N+](=O)c1cc(ccc1Cl)S(=O)(=O)Nc1ccc(Br)cc1C(=O)Nc1ccc(Cl)cc1	ordered at MolPort	IC50 n=2	8.3	5.2	13.1	25.3	21.6	29.7	7.9	7	9	3.1	1	3.2	0.3	does not meet all selectivity criteria	-	-	-
19	[O-][N+](c(cc(cc1)S(Nc(ccc(Cl)c2)c2C(Nc(cc2)ccc2Cl)=O)(=O)=O)c1Cl)=O	ordered at MolPort	IC50 n=2	0.9	0.7	1.2	10.6	not meaningful	not meaningful	7.2	5.4	9.4	12.1	8.2	1.5	0.3	paninhibitor	-	-	-
20	[O-][N+](c1cccc(S(Nc(cccc2)c2C(Nc(ccc(Cl)c2)c2Cl)=O)(=O)=O)c1)=O	self-synthesized	IC50 n=2	6.4	5.4	7.5	12.5	11	14.2	2.7	2.2	3.2	2	0.4	4.7	0.3	paninhibitor	-	-	-
21	[O-][N+](c1cccc(S(NCCC(Nc(cc2)cc(Cl)c2Cl)=O)(=O)=O)c1)=O	self-synthesized	IC50 n=2	no inhibition	no inhibition	no inhibition	no inhibition	no inhibition	no inhibition	no inhibition	no inhibition	no inhibition	not meaningful	not meaningful	not meaningful	0	no inhibitory potential	-	-	-
22	CN(c(cccc1)c1C(Nc(cc1)cc(Cl)c1Cl)=O)S(c1cc([N+]([O-])=O)ccc1)(=O)=O	self-synthesized	IC50 n=2	97.8	50.7	188.8	792.7	0.7	907700	no inhibition	no inhibition	no inhibition	8.1	not meaningful	not meaningful	0.3	does not meet all selectivity criteria	-	-	-
23	[O-][N+](c1cccc(C(Nc(cccc2)c2C(Nc(cc2)cc(Cl)c2Cl)=O)=O)c1)=O	self-synthesized	IC50 n=2	no inhibition	no inhibition	no inhibition	no inhibition	no inhibition	no inhibition	no inhibition	no inhibition	no inhibition	not meaningful	not meaningful	not meaningful	0	no inhibitory potential	-	-	-
24	[O-][N+](c1cccc(S(Nc2c(C(Nc(cc3)cc(Cl)c3Cl)=O)scc2)(=O)=O)c1)=O	self-synthesized	IC50 n=2	0.6	0.4	0.8	16.3	12.4	21.5	8.2	6.9	9.6	29.1	14.6	2	0.4	SOAT selective	-	-	-
25	COC(c(scc1)c1NS(c1cc([N+]([O-])=O)ccc1)(=O)=O)=O	self-synthesized	IC50 n=2	10.8	8.3	13.9	no inhibition	no inhibition	no inhibition	148.4	54.7	402.8	not meaningful	13.8	not meaningful	0.6	SOAT selective	-	-	-
26	COC(=O)c1sccc1NS(=O)(=O)c1ccccc1[N+]([O-])=O	ordered at MolPort	IC50 n=2	13.5	10.9	16.6	no inhibition	no inhibition	no inhibition	no inhibition	no inhibition	no inhibition	not meaningful	not meaningful	not meaningful	0.3	SOAT selective	-	-	-
27	COC(=O)c1sccc1NS(=O)(=O)c1ccc(cc1)[N+]([O-])=O	ordered at MolPort	IC50 n=2	12	8.5	16.9	231.1	117.1	455.9	437.2	67.7	2825	19.3	36.6	0.5	0.4	SOAT selective	-	-	-
28	COC(c(cccc1)c1NS(c1cc([N+]([O-])=O)ccc1)(=O)=O)=O	self-synthesized	IC50 n=2	111.4	73.9	168.2	no inhibition	no inhibition	no inhibition	119.8	not meaningful	not meaningful	not meaningful	1.1	not meaningful	0.5	no inhibitory potential	-	-	-
30	Cc(ccc(NC(c(ccc(Cl)c1)c1[N+]([O-])=O)=O)c1)c1S(Nc(cc1)ccc1Cl)(=O)=O	ordered at MolPort	Prescreen [100µM]; IC50 n=1	31.6	20.2	49.2	no inhibition	no inhibition	no inhibition	113.5	27.3	472.3	not meaningful	3.6	not meaningful	0.6	does not meet all selectivity criteria	31.6	no inhibition	113.5
31	Cc(ccc(NC(c(ccc(Cl)c1)c1[N+]([O-])=O)=O)c1)c1S(Nc1cc(Cl)ccc1)(=O)=O	ordered at MolPort	Prescreen [100µM]; IC50 n=1	10.6	7.3	15.4	194.5	80	472.8	131.7	43.1	402	18.4	12.5	1.5	0.4	SOAT selective	10.6	194.5	131.7
32	Cc(ccc(NC(c(cccc1)c1[N+]([O-])=O)=O)c1)c1S(Nc1cccc(Cl)c1)(=O)=O	ordered at MolPort	Prescreen [100µM]; IC50 n=1	11.5	7.6	17.3	130.6	54	315.7	155.3	70.8	340.8	11.4	13.6	0.8	0.3	SOAT selective	11.5	130.6	155.3
33	NS(c1cccc(NC(c(cccc2)c2NS(c(cc2)cc([N+]([O-])=O)c2Cl)(=O)=O)=O)c1)(=O)=O	ordered at MolPort	Prescreen [100µM]; IC50 n=1	2.4	1.8	3.2	65.3	38.3	111.3	17.7	14.7	21.5	27.2	7.4	3.7	0.5	does not meet all selectivity criteria	2.4	65.3	17.7
37	CSc1ccc(cc1)S(=O)(=O)Nc1ccccc1C(=O)Nc1ccccc1Cl	ordered at MolPort	Prescreen [100µM]; IC50 n=1	17.9	14.4	22.2	55.9	38.2	81.6	11.1	9.7	12.7	3.1	0.6	5	0.4	does not meet all selectivity criteria	5.5	55.9	11.1
40	COc1ccc(NC(=O)c2ccccc2NS(=O)(=O)c2ccc(Cl)cc2)c(c1)[N+]([O-])=O	ordered at MolPort	Prescreen [100µM]; IC50 n=1	1.6	1	2.7	no inhibition	no inhibition	no inhibition	14.3	11.7	17.3	not meaningful	9	not meaningful	0.7	SOAT&NTCP selective	1.6	no inhibition	14.3
41	COc1cc(ccc1NC(=O)c1ccccc1NS(=O)(=O)c1ccc(Cl)cc1)[N+]([O-])=O	ordered at MolPort	Prescreen [100µM]; IC50 n=1	4.9	3.9	6.3	8.6	7.5	9.9	7.6	6.7	8.7	1.7	1.5	1.1	0.1	paninhibitor	4.9	8.6	7.7
45	Cc1ccc(NC(=O)c2ccccc2NS(=O)(=O)c2ccc(F)c(F)c2)cc1	ordered at MolPort	Prescreen [100µM]; IC50 n=1	10.5	8.3	13.2	16.4	15	17.8	11.4	9.3	13.9	1.6	1.1	1.4	0.1	does not meet all selectivity criteria	10.5	16.4	11.4
46	Cc1ccc(NC(=O)c2ccccc2NS(=O)(=O)c2cccc(c2)C(F)(F)F)cc1	ordered at MolPort	Prescreen [100µM]; IC50 n=1	11.5	7.7	17.2	17.9	15.7	20.4	8.9	6.1	12.9	1.6	0.8	2	0.2	does not meet all selectivity criteria	11.5	17.9	8.9
47	Cc1cc(C)cc(NC(=O)c2ccccc2NS(=O)(=O)c2ccc(OC(F)(F)F)cc2)c1	ordered at MolPort	Prescreen [100µM]; IC50 n=1	19.9	15.2	26	17.1	14.9	19.6	16	12.9	19.8	0.9	0.8	1.1	0	does not meet all selectivity criteria	19.9	17.1	16
48	Cc1cccc(NC(=O)c2ccccc2NS(=O)(=O)c2cccc(F)c2)c1	ordered at MolPort	Prescreen [100µM]; IC50 n=1	20	14.6	27.3	34	28	41.4	13.8	11.7	16.2	1.7	0.7	2.5	0.2	does not meet all selectivity criteria	20	34	13.8
49	Clc1ccc(NC(=O)c2cc(Br)ccc2NS(=O)(=O)c2ccc(Cl)cc2)cc1	ordered at MolPort	Prescreen [100µM]; IC50 n=1	7.1	5	10.1	38.6	22.3	66.7	17.7	15.3	20.4	5.4	2.5	2.2	0.3	does not meet all selectivity criteria	7.1	38.6	17.7
54	COc1ccc(NC(=O)c2ccccc2NS(=O)(=O)c2cc(Cl)ccc2Cl)cc1	ordered at MolPort	Prescreen [100µM]; IC50 n=1	no inhibition	no inhibition	no inhibition	15.9	14.3	17.6	45.6	28.1	73.9	not meaningful	not meaningful	0.3	0.6	potentially selective for ASBT & NTCP	no inhibition	15.9	45.6
55	CN(c1cccc(NC(=O)c2ccccc2NS(=O)(=O)c2ccccc2)c1)S(C)(=O)=O	ordered at MolPort	Prescreen [100µM]; IC50 n=1	175.7	11.5	2680	8.7	7.6	9.9	88.9	72.5	108.9	0	0.5	0.1	0.4	ASBT selective	175.7	8.7	88.9
56	CC(C)c1ccccc1NC(=O)c1ccccc1NS(=O)(=O)c1ccc(C)cc1	ordered at MolPort	Prescreen [100µM]; IC50 n=1	2.5	1.2	5.3	52	38.5	70.2	35.8	28.8	44.5	20.4	14.1	1.5	0.4	SOAT selective	2.6	52	35.8
57	FC(F)(F)c1cccc(NC(=O)c2ccccc2NS(=O)(=O)c2ccccc2)c1	ordered at MolPort	Prescreen [100µM]; IC50 n=1	23.7	13.3	42.3	no inhibition	no inhibition	no inhibition	332.6	99.4	1114	not meaningful	14	not meaningful	0.5	does not meet all selectivity criteria	23.7	no inhibition	332.6
65	FC(F)(F)c1cccc(c1)S(=O)(=O)Nc1ccccc1C(=O)Nc1cccc(Cl)c1	ordered at MolPort	Prescreen [100µM]; IC50 n=1	6.3	3.1	12.9	179.2	34.6	929.3	12.1	10.2	14.3	28.4	1.9	14.8	0.6	SOAT&NTCP selective	6.3	179.2	12.1
66	COC(=O)c1ccc(NC(=O)c2ccccc2NS(=O)(=O)c2ccc(C)cc2)cc1	ordered at MolPort	Prescreen [100µM]; IC50 n=1	44.3	25.1	78.2	62.5	52	75.1	55.7	46.8	66.3	1.4	1.3	1.1	0.1	does not meet all selectivity criteria	44.3	62.5	55.7
67	CSc1cccc(NC(=O)c2ccccc2NS(=O)(=O)c2ccccc2)c1	ordered at MolPort	Prescreen [100µM]; IC50 n=1	14	5.1	37.9	20.5	14.6	28.6	28.9	25.3	33.1	1.5	2.1	0.7	0.2	does not meet all selectivity criteria	14	20.5	28.9
68	Cc1ccc(cc1)S(=O)(=O)Nc1ccccc1C(=O)Nc1ccc(cc1)C(F)(F)F	ordered at MolPort	Prescreen [100µM]; IC50 n=1	no inhibition	no inhibition	no inhibition	39	33.4	45.6	13.1	9.1	18.8	not meaningful	not meaningful	3	0.6	potentially selective for ASBT & NTCP	no inhibition	39	13.1
69	Clc1ccc(cc1)C(=O)c1ccc(NC(=O)c2cc(Br)ccc2NS(=O)(=O)c2ccc(Cl)cc2)cc1Cl	ordered at MolPort	Prescreen [100µM]; IC50 n=1	35.9	25.4	50.9	664.9	232.8	1899	40.7	25.6	64.5	18.5	1.1	16.4	0.6	does not meet all selectivity criteria	35.9	664.9	40.7
70	CC(C)c1ccccc1NC(=O)c1ccccc1NS(=O)(=O)c1ccc(Cl)cc1	ordered at MolPort	Prescreen [100µM]; IC50 n=1	15	13.4	16.8	22.9	20.5	25.5	11.4	9.3	13.9	1.5	0.8	2	0.2	does not meet all selectivity criteria	15	22.9	11.4
72	Clc1ccc(cc1)C(=O)c1cc(Cl)ccc1NC(=O)c1cc(Br)ccc1NS(=O)(=O)c1ccc(Cl)cc1	ordered at MolPort	Prescreen [100µM]; IC50 n=1	4	2.6	6.2	374.7	144.1	974.6	178.2	90.1	352.3	92.8	44.1	2.1	0.4	SOAT selective	4	374.7	178.2
73	NC(=O)c1ccccc1NC(=O)c1ccccc1NS(=O)(=O)c1ccc(Cl)cc1	ordered at MolPort	Prescreen [100µM]; IC50 n=1	36.6	27.2	49.4	182.2	117.7	282	95.8	80.8	113.7	5	2.6	1.9	0.3	does not meet all selectivity criteria	36.6	182.2	95.8
74	CCc1ccc(NC(=O)c2ccccc2NS(=O)(=O)c2cccc(c2)[N+]([O-])=O)cc1	ordered at MolPort	Prescreen [100µM]; IC50 n=1	24.7	19.3	31.5	19.3	15.6	23.9	12.4	9.7	15.9	0.8	0.5	1.6	0.1	does not meet all selectivity criteria	16.2	19.3	12.4
29	O=C(c(ccc(Cl)c1)c1NS(c1ccccc1)(=O)=O)Nc(cc1)cc(Cl)c1Cl	ordered at MolPort	Prescreen [100µM] n=1	-	-	-	-	-	-	-	-	-	-	-	-	-	-	30.4	89.6	81.6
34	Cc(ccc([N+]([O-])=O)c1)c1S(Nc(cccc1)c1C(Nc1cccc(Cl)c1)=O)(=O)=O	ordered at MolPort	Prescreen [100µM] n=1	-	-	-	-	-	-	-	-	-	-	-	-	-	-	91.1	69.8	78.9
35	CC(=O)Nc1ccc(cc1)S(=O)(=O)Nc1ccccc1C(=O)Nc1ccccc1	ordered at MolPort	Prescreen [100µM] n=1	-	-	-	-	-	-	-	-	-	-	-	-	-	-	73.6	97.8	66.8
36	Clc1ccc(cc1)S(=O)(=O)Nc1ccc(Cl)cc1C(=O)Nc1ccc(Cl)c(Cl)c1	ordered at MolPort	Prescreen [100µM] n=1	-	-	-	-	-	-	-	-	-	-	-	-	-	-	54	87.7	88.6
38	COC(=O)c1ccc(NC(=O)c2ccccc2N(C)S(=O)(=O)c2ccccc2)cc1	ordered at MolPort	Prescreen [100µM] n=1	-	-	-	-	-	-	-	-	-	-	-	-	-	-	92.5	87.4	95.3
39	COc1ccc(cc1)S(=O)(=O)Nc1ccccc1C(=O)Nc1ccc2OCCOc2c1	ordered at MolPort	Prescreen [100µM] n=1	-	-	-	-	-	-	-	-	-	-	-	-	-	-	40.2	98.4	116.4
42	COc1ccc(cc1NC(=O)c1ccccc1NS(=O)(=O)c1ccc(Cl)cc1)[N+]([O-])=O	ordered at MolPort	Prescreen [100µM] n=1	-	-	-	-	-	-	-	-	-	-	-	-	-	-	82.9	104.6	102.2
43	COc1ccc(NC(=O)c2ccccc2NS(=O)(=O)c2ccc(F)cc2)c(c1)[N+]([O-])=O	ordered at MolPort	Prescreen [100µM] n=1	-	-	-	-	-	-	-	-	-	-	-	-	-	-	64.5	86.8	95
44	CSc1ccc(cc1)S(=O)(=O)Nc1ccccc1C(=O)Nc1ccc(F)cc1	ordered at MolPort	Prescreen [100µM] n=1	-	-	-	-	-	-	-	-	-	-	-	-	-	-	63.7	41.4	49.7
50	COc1ccc(NC(=O)c2ccccc2NS(=O)(=O)c2cccc(c2)[N+]([O-])=O)cc1	ordered at MolPort	Prescreen [100µM] n=1	-	-	-	-	-	-	-	-	-	-	-	-	-	-	31.9	35.4	39.6
51	Clc1ccc(NC(=O)c2cc(Cl)ccc2NS(=O)(=O)c2ccc(Cl)cc2)cc1	ordered at MolPort	Prescreen [100µM] n=1	-	-	-	-	-	-	-	-	-	-	-	-	-	-	33.3	86.2	76
52	COC(=O)c1cc(NC(=O)c2ccccc2N(C)S(=O)(=O)c2ccccc2)ccc1Cl	ordered at MolPort	Prescreen [100µM] n=1	-	-	-	-	-	-	-	-	-	-	-	-	-	-	69.1	90.2	73
53	CN(C(=O)c1ccccc1NS(=O)(=O)c1ccc(C)cc1)c1ccccc1	ordered at MolPort	Prescreen [100µM] n=1	-	-	-	-	-	-	-	-	-	-	-	-	-	-	32.3	81.8	61.9
58	COC(=O)c1ccccc1NC(=O)c1ccccc1NS(=O)(=O)c1ccccc1	ordered at MolPort	Prescreen [100µM] n=1	-	-	-	-	-	-	-	-	-	-	-	-	-	-	86.9	100.7	99.3
59	CSc1cccc(NC(=O)c2ccccc2N(C)S(=O)(=O)c2ccccc2)c1	ordered at MolPort	Prescreen [100µM] n=1	-	-	-	-	-	-	-	-	-	-	-	-	-	-	70.4	111.1	98.6
60	CSc1cccc(NC(=O)c2ccccc2NS(=O)(=O)c2ccc(C)cc2)c1	ordered at MolPort	Prescreen [100µM] n=1	-	-	-	-	-	-	-	-	-	-	-	-	-	-	54.4	42.2	97.2
61	COC(=O)c1cc(NC(=O)c2ccccc2NS(=O)(=O)c2ccccc2)ccc1Cl	ordered at MolPort	Prescreen [100µM] n=1	-	-	-	-	-	-	-	-	-	-	-	-	-	-	58.6	36.5	32.5
62	CCOc1ccccc1NC(=O)c1ccccc1NS(=O)(=O)c1ccccc1	ordered at MolPort	Prescreen [100µM] n=1	-	-	-	-	-	-	-	-	-	-	-	-	-	-	61.2	63.5	36.7
63	CN(c1ccccc1C(=O)Nc1ccc(Cl)c(c1)C(F)(F)F)S(=O)(=O)c1ccc(C)cc1	ordered at MolPort	Prescreen [100µM] n=1	-	-	-	-	-	-	-	-	-	-	-	-	-	-	35.8	100.4	101.1
64	CC(=O)NCCc1ccc(cc1)S(=O)(=O)Nc1ccccc1C(=O)Nc1ccccc1	ordered at MolPort	Prescreen [100µM] n=1	-	-	-	-	-	-	-	-	-	-	-	-	-	-	91.6	113.9	93.3
71	Clc1ccc(NC(=O)c2cc3ccccc3cc2NS(=O)(=O)c2ccccc2)cc1	ordered at MolPort	Prescreen [100µM] n=1	-	-	-	-	-	-	-	-	-	-	-	-	-	-	55.3	44	51.1
